# Supplementary material for: Competitive Analysis of Rumen and Hindgut Microbiota Composition and Fermentation Function in Diarrheic and Non-Diarrheic Postpartum Dairy Cows
Source: Microorganisms. 2023 Dec 22;12(1):23. doi: 10.3390/microorganisms12010023 (PMC10818870; doi:10.3390/microorganisms12010023)
Supplement: Supplementary file 1 [file microorganisms-12-00023-s001.zip]

Archive with 1 entries (1 files):
- microorganisms-2738429-supplementary.pdf
